# Supplementary material for: Seven Years of Salmonella: Changing Resistance and Clinical Insights
Source: Microorganisms. 2025 Nov 22;13(12):2655. doi: 10.3390/microorganisms13122655 (PMC12734770; doi:10.3390/microorganisms13122655)
Supplement: Supplementary file 1 [file microorganisms-13-02655-s001.zip]

Archive with 1 entries (1 files):
- microorganisms-3983271-supplementary.pdf
